# Supplementary material for: Cacao Polyphenol-Rich Dark Chocolate Intake Contributes to Efficient Brain Activity during Cognitive Tasks: A Randomized, Single-Blinded, Crossover, and Dose-Comparison fMRI Study
Source: Nutrients. 2023 Dec 21;16(1):41. doi: 10.3390/nu16010041 (PMC10780455; doi:10.3390/nu16010041)
Supplement: Supplementary file 1 [file nutrients-16-00041-s001.zip]

Archive with 2 entries (2 files):
- Cacao_fMRI_Nutrients_Supplementary figures_PF.pdf
- Cacao_fMRI_Nutrients_Supplementary tables_PF.pdf
